# Supplementary material for: Size‐Modulated Mesoderm‐Endoderm Divergence and Myocardial Cavitation in Micropatterned Cardioids
Source: Adv Sci (Weinh). 2026 Mar 16;13(30):e15661. doi: 10.1002/advs.202515661 (PMC13248853; doi:10.1002/advs.202515661)
Supplement: Supplementary file 2 — Supporting File 2: advs74868‐sup‐0002‐MovieS1‐S5.zip [file ADVS-13-e15661-s001.zip]

Archive with 5 entries (5 files):
- Movie S1.avi
- Movie S2.avi
- Movie S3.mp4
- Movie S4.mp4
- Movie S5.mp4
